# Supplementary material for: Associations of the Muscle Strength Index with Overweight/Obesity, Elevated Blood Pressure, and Their Comorbidity in Chinese Children and Adolescents During Two Decades
Source: J Clin Med. 2026 Apr 3;15(7):2712. doi: 10.3390/jcm15072712 (PMC13073789; doi:10.3390/jcm15072712)
Supplement: Supplementary file 1 [file jcm-15-02712-s001.zip]

Archive with 1 entries (1 files):
- jcm-4197832-supplementary.pdf
